# Supplementary material for: Testicular Cancer Education—Hidden Potential Ways to Improve Awareness and Early Diagnosis in Young Men?
Source: Children (Basel). 2025 Oct 13;12(10):1380. doi: 10.3390/children12101380 (PMC12562362; doi:10.3390/children12101380)
Supplement: Supplementary file 1 [file children-12-01380-s001.zip]

Archive with 1 entries (1 files):
- children-3842017-supplementary.pdf
